# Supplementary material for: A Short Tandem Repeat-Enriched RNA Assembles a Nuclear Compartment to Control Alternative Splicing and Promote Cell Survival
Source: Mol Cell. 2018 Nov 1;72(3):525–540.e13. doi: 10.1016/j.molcel.2018.08.041 (PMC6224606; doi:10.1016/j.molcel.2018.08.041)
Supplement: Table S1. strRNAs Predicted in This Study, Related to Figure 1 [file mmc2.xlsx]

## Sheet: Table S1
Table S1. strRNAs predicted in this studya, Related to Figure 1
Nameb	Predicted genome location	Number of introns	Length, nt	STR content, %c	LNCipedia overlaps?	TERRA-like TTAGGG repeats?	Estimated expression in HeLa, TPMd	Predicted RBP interactorse	CISBP-RNA PWMs	Numbers of high-quality PWM matches	PWM match 1f	PWM match 2f	PWM match 3f	PWM match 4f	PWM match 5f	PWM match 6f
strRNA1	chr1:10000-10231(+)	0	231	100	n	n	8.1705	PCBP1	M177_0.6	36	M177_0.6
strRNA2	chr1:7989235-7993345(+)	1	2394	25.5639	n	n	0.870318	YB-1	M111_0.6	36	M111_0.6
strRNA3	chr1:41424126-41425371(+)	0	1245	85.3815	n	n	1.52103	BRUNOL4,CELF3/BRUNOL5,RBM38,BRUNOL6,RBM24,SFPQ/PSPC1	M004_0.6,M157_0.6,M049_0.6,M178_0.6,M175_0.6,M168_0.6	99,99,79,75,71,34	M004_0.6	M157_0.6	M049_0.6	M178_0.6	M175_0.6	M168_0.6
strRNA4	chr1:206740502-206745507(+)	0	5005	6.13387	n	n	0.300391	PTBP1	M228_0.6	39	M228_0.6
strRNA5	chr10:5496976-5498399(+)	0	1423	74.1391	n	n	0.382862	hnRNPLL,IGF2BP3,IGF2BP2,HNRNPL	M169_0.6,M163_0.6,M032_0.6,M027_0.6	121,119,112,106	M169_0.6	M163_0.6	M032_0.6	M027_0.6
strRNA6	chr10:132425035-132428645(+)	0	3610	43.5734	n	n	0.398863	YB-1	M111_0.6	45	M111_0.6
strRNA7	chr10:41858242-41858763(-)	0	521	100	n	n	2.274	PCBP1	M177_0.6	43	M177_0.6
strRNA8	chr10:41859568-41860014(-)	0	446	100	n	n	4.55082	PCBP1	M177_0.6	40	M177_0.6
strRNA9	chr10:41867199-41867596(-)	0	397	100	n	n	1.13291	PCBP1	M177_0.6	34	M177_0.6
strRNA10	chr10:41869438-41869738(-)	0	300	100	n	n	3.36927	PCBP1	M177_0.6	34	M177_0.6
strRNA11	chr10:41876619-41876868(-)	0	249	100	n	n	3.08884	PCBP1	M177_0.6	28	M177_0.6
strRNA12	chr10:41879166-41879566(-)	0	400	100	n	n	0.23996	PCBP1	M177_0.6	48	M177_0.6
strRNA13	chr10:41880114-41880412(-)	0	298	100	n	n	1.93649	PCBP1	M177_0.6	26	M177_0.6
strRNA14	chr10:41881101-41881583(-)	0	482	100	n	n	0.57282	PCBP1	M177_0.6	40	M177_0.6
strRNA15	chr10:41887203-41887907(-)	0	704	100	n	n	0.743824	PCBP1	M177_0.6	55	M177_0.6
strRNA16	chr10:41888649-41888920(-)	0	271	100	n	n	6.69874	PCBP1	M177_0.6	30	M177_0.6
strRNA17	chr10:41892151-41892501(-)	0	350	100	n	n	3.39828	PCBP1	M177_0.6	33	M177_0.6
strRNA18	chr10:41898715-41899036(-)	0	321	100	n	n	3.95006	PCBP1	M177_0.6	34	M177_0.6
strRNA19	chr10:41899760-41900222(-)	0	462	100	n	n	3.78864	PCBP1	M177_0.6	44	M177_0.6
strRNA20	chr10:41903952-41904706(-)	0	754	100	n	n	1.83768	PCBP1	M177_0.6	67	M177_0.6
strRNA21	chr10:41906500-41906821(-)	0	321	100	n	n	2.34456	PCBP1	M177_0.6	40	M177_0.6
strRNA22	chr10:41910340-41910888(-)	0	548	100	n	n	0.756814	PCBP1	M177_0.6	49	M177_0.6
strRNA23	chr10:41914540-41914928(-)	0	388	100	n	n	4.72995	PCBP1	M177_0.6	36	M177_0.6
strRNA24	chr11:519168-521606(+)	0	2438	44.6678	n	n	0.546476	NOVA2	M325_0.6	33	M325_0.6
strRNA25	chr12:9998-10334(+)	0	336	99.4048	n	n	0.650795	PCBP1	M177_0.6	46	M177_0.6
strRNA26	chr12:9746797-9748114(+)	0	1317	14.5027	n	n	0.242294	HNRPDL	M210_0.6	13	M210_0.6
strRNA27	chr12:67328923-67330966(+)	0	2043	11.9922	n	n	0.286427	PTBP1	M228_0.6	36	M228_0.6
strRNA28	chr12:131883513-131886500(+)	0	2987	22.1292	n	n	0.171439	G3BP2	M021_0.6	22	M021_0.6
strRNA29	chr12:108772943-108774334(-)	0	1391	32.6384	n	n	1.36476	hnRNPLL,IGF2BP3,IGF2BP2,HNRNPL	M169_0.6,M163_0.6,M032_0.6,M027_0.6	50,49,47,36	M169_0.6	M163_0.6	M032_0.6	M027_0.6
strRNA30	chr13:113965486-113967209(-)	0	1723	74.6373	n	n	1.6903	YB-1	M111_0.6	66	M111_0.6
strRNA31	chr16:85382002-85383785(+)	0	1783	19.6859	n	n	0.61177	hnRNPLL,IGF2BP3,IGF2BP2,HNRNPL,SNRPA	M169_0.6,M163_0.6,M032_0.6,M027_0.6,M069_0.6	80,57,49,45,14	M169_0.6	M163_0.6	M032_0.6	M027_0.6	M069_0.6
strRNA32	chr16:85400283-85401022(+)	0	739	69.2828	n	n	1.69487	BRUNOL4,CELF3/BRUNOL5,RBM24	M004_0.6,M157_0.6,M175_0.6	49,49,44	M004_0.6	M157_0.6	M175_0.6
strRNA33	chr16:85518984-85519893(+)	0	909	55.3355	n	n	1.81669	YB-1	M111_0.6	25	M111_0.6
strRNA34	chr16:85589426-85591229(+)	0	1803	33.5552	n	n	1.4943	RBM24,RBM38	M175_0.6,M049_0.6	88,46	M175_0.6	M049_0.6
strRNA35	chr16:86587917-86588586(+)	0	669	76.9806	n	n	2.80688	YB-1	M111_0.6	27	M111_0.6
strRNA36	chr16:28089380-28094949(-)	0	5569	13.5572	n	n	0.515741	BRUNOL6	M178_0.6	65	M178_0.6
strRNA37	chr17:4908552-4909201(-)	0	649	62.5578	n	n	0.657632	CELF3/BRUNOL5,BRUNOL4,RBM24,RBM38	M157_0.6,M004_0.6,M175_0.6,M049_0.6	71,71,66,53	M157_0.6	M004_0.6	M175_0.6	M049_0.6
strRNA38	chr19:58427137-58428030(+)	0	893	27.3236	n	n	2.7715	PTBP1	M228_0.6	32	M228_0.6
strRNA39	chr19:479932-484307(-)	0	4375	29.7371	n	n	0.33192	PCBP1,PCBP2	M177_0.6,M043_0.6	55,51	M177_0.6	M043_0.6
strRNA40	chr19:47241304-47243217(-)	0	1913	8.6252	lnc-BBC3-2:1	n	2.15018	IGF2BP3,hnRNPLL,IGF2BP2,HNRNPL,HNRNPL/ENSG00000215042	M163_0.6,M169_0.6,M032_0.6,M027_0.6,M089_0.6	60,55,54,46,13	M163_0.6	M169_0.6	M032_0.6	M027_0.6	M089_0.6
strRNA41	chr19:55519153-55520149(-)	0	996	48.6948	lnc-SBK2-1:2	n	0.524662	YB-1	M111_0.6	21	M111_0.6
strRNA42	chr2:43218925-43219640(+)	0	715	6.85315	n	n	1.23278	HNRNPL	M027_0.6	31	M027_0.6
strRNA43	chr2:43149326-43151175(-)	0	1849	19.47	n	n	0.698074	hnRNPLL,IGF2BP3,IGF2BP2,HNRNPL	M169_0.6,M163_0.6,M032_0.6,M027_0.6	70,66,65,60	M169_0.6	M163_0.6	M032_0.6	M027_0.6
strRNA44	chr2:121072724-121075378(-)	0	2654	24.1145	lnc-TFCP2L1-6:1	n	0.919085	BRUNOL4,CELF3/BRUNOL5,RBM24,RBM38	M004_0.6,M157_0.6,M175_0.6,M049_0.6	82,82,79,52	M004_0.6	M157_0.6	M175_0.6	M049_0.6
strRNA45	chr2:170882323-170883250(-)	0	927	28.9105	n	n	0.72643	PCBP1	M177_0.6	24	M177_0.6
strRNA46	chr2:186235983-186237683(-)	0	1700	2.58824	n	n	0.668384	SRSF3	M056_0.6	13	M056_0.6
strRNA47	chr2:239865777-239869375(-)	0	3598	89.8833	n	n	0.420196	BRUNOL6,BRUNOL4,CELF3/BRUNOL5,RBM24,RBM38,SFPQ/PSPC1	M178_0.6,M004_0.6,M157_0.6,M175_0.6,M049_0.6,M168_0.6	237,218,218,199,166,90	M178_0.6	M004_0.6	M157_0.6	M175_0.6	M049_0.6	M168_0.6
strRNA48	chr20:53769282-53770129(+)	0	847	25.1476	n	n	0.486641	HNRNPL,hnRNPLL	M027_0.6,M169_0.6	33,33	M027_0.6	M169_0.6
strRNA49	chr20:25066872-25068810(-)	0	1938	44.8916	n	n	0.177364	RBM38,CELF3/BRUNOL5,BRUNOL4,RBM24,BRUNOL6,SFPQ/PSPC1	M049_0.6,M157_0.6,M004_0.6,M175_0.6,M178_0.6,M168_0.6	115,111,111,81,70,32	M049_0.6	M157_0.6	M004_0.6	M175_0.6	M178_0.6	M168_0.6
strRNA50	chr20:31057797-31059072(-)	0	1275	100	n	n	0.442077	PCBP1	M177_0.6	93	M177_0.6
strRNA51	chr20:31064907-31065344(-)	0	437	100	n	n	1.94409	PCBP1	M177_0.6	46	M177_0.6
strRNA52	chr20:31065631-31066381(-)	0	750	100	n	n	0.512209	PCBP1	M177_0.6	71	M177_0.6
strRNA53	chr20:31068396-31069330(-)	0	934	100	n	n	0.207022	PCBP1	M177_0.6	89	M177_0.6
strRNA54	chr20:31073776-31074445(-)	0	669	100	n	n	0.341218	PCBP1	M177_0.6	48	M177_0.6
strRNA55	chr20:31651219-31652444(-)	0	1225	3.18367	n	n	0.3954	SRSF3	M056_0.6	12	M056_0.6
strRNA56	chr20:61947255-61948721(-)	0	1466	100	n	n	0.436867	RBM5,ENOX1/ENOX2	M145_0.6,M140_0.6	28,23	M145_0.6	M140_0.6
strRNA57/PNCTR	chr21:8454730-8472288(+)	0	17558	40.7108	n	n	0.885328	PTBP1	M228_0.6	137	M228_0.6
strRNA58	chr21:45041445-45043015(+)	0	1570	40.2548	n	n	6.36434	CELF3/BRUNOL5,BRUNOL4,RBM24,RBM38,BRUNOL6,SFPQ/PSPC1	M157_0.6,M004_0.6,M175_0.6,M049_0.6,M178_0.6,M168_0.6	105,105,97,96,52,33	M157_0.6	M004_0.6	M175_0.6	M049_0.6	M178_0.6	M168_0.6
strRNA59	chr21:10389194-10394899(-)	0	5705	30.0263	n	n	0.514798	HNRPDL	M210_0.6	29	M210_0.6
strRNA60	chr21:42591397-42591924(-)	0	527	45.1613	n	n	0.368674	hnRNPLL	M169_0.6	38	M169_0.6
strRNA61	chr21:43335315-43336844(-)	0	1529	56.1805	n	n	6.19454	SFPQ/PSPC1	M168_0.6	65	M168_0.6
strRNA62	chr22:12634554-12641729(+)	0	7175	11.0523	n	n	0.34984	RBM5	M053_0.6	53	M053_0.6
strRNA63	chr22:49975536-49976106(+)	0	570	77.3684	n	n	2.13375	BRUNOL4,CELF3/BRUNOL5,RBM38,BRUNOL6	M004_0.6,M157_0.6,M049_0.6,M178_0.6	49,49,43,37	M004_0.6	M157_0.6	M049_0.6	M178_0.6
strRNA64	chr3:195644210-195649504(+)	0	5294	90.3853	n	n	0.0869046	SRSF2,SRSF2	M332_0.6,M274_0.6	20,19	M332_0.6	M274_0.6
strRNA65	chr3:198174365-198176953(+)	0	2588	6.25966	n	y	0.360084	HNRNPA1/HNRNPA3/ENSG00000215492/ENSG00000231942,HNRNPA1L2	M022_0.6,M023_0.6	15,15	M022_0.6	M023_0.6
strRNA66	chr4:49102445-49102705(+)	0	260	100	n	n	3.2089	PCBP1	M177_0.6	31	M177_0.6
strRNA67	chr4:49107708-49107911(+)	0	203	100	n	n	3.29036	PCBP1	M177_0.6	22	M177_0.6
strRNA68	chr4:49108321-49108573(+)	0	252	100	n	n	1.88693	PCBP1	M177_0.6	29	M177_0.6
strRNA69	chr4:49109475-49109863(+)	0	388	100	n	n	3.15716	PCBP1	M177_0.6	44	M177_0.6
strRNA70	chr4:49120852-49121290(+)	0	438	100	n	n	1.04287	PCBP1	M177_0.6	45	M177_0.6
strRNA71	chr4:49136904-49137301(+)	0	397	100	n	n	2.20736	PCBP1	M177_0.6	47	M177_0.6
strRNA72	chr4:49139608-49139929(+)	0	321	100	n	n	5.21642	PCBP1	M177_0.6	34	M177_0.6
strRNA73	chr4:9744876-9746907(-)	0	2031	24.5199	n	n	1.96483	hnRNPLL,SNRPA	M169_0.6,M069_0.6	67,29	M169_0.6	M069_0.6
strRNA74	chr4:74650835-74652051(-)	0	1216	19.9013	n	n	0.291858	PCBP2	M043_0.6	31	M043_0.6
strRNA75	chr5:49659660-49659953(+)	0	293	100	n	n	8.54875	PCBP1	M177_0.6	21	M177_0.6
strRNA76	chr5:49661012-49661249(+)	0	237	100	n	n	2.05151	PCBP1	M177_0.6	23	M177_0.6
strRNA77	chr5:49661427-49661688(+)	0	261	100	n	n	0.64004	PCBP1	M177_0.6	22	M177_0.6
strRNA78	chr5:49666364-49666820(+)	0	456	100	n	n	0.672627	PCBP1	M177_0.6	46	M177_0.6
strRNA79	chr5:150427955-150430854(-)	0	2899	19.386	n	n	0.217388	hnRNPK	M026_0.6	22	M026_0.6
strRNA80	chr6:8435621-8440226(+)	1	2821	12.2297	lnc-BMP6-5:7	n	0.317918	PTBP1	M228_0.6	34	M228_0.6
strRNA81	chr6:119688479-119689651(+)	0	1172	3.83959	n	n	0.340365	SRSF3	M056_0.6	14	M056_0.6
strRNA82	chr6:6821659-6822265(-)	0	606	55.6106	n	n	22.3483	YB-1	M111_0.6	23	M111_0.6
strRNA83	chr7:152913793-152915453(+)	0	1660	63.6747	n	n	2.21861	YB-1	M111_0.6	57	M111_0.6
strRNA84	chr7:155318210-155318725(+)	0	515	74.1748	n	n	0.57965	YB-1	M111_0.6	18	M111_0.6
strRNA85	chr8:144619396-144620769(-)	0	1373	71.5222	n	n	1.45434	hnRNPLL	M169_0.6	53	M169_0.6
strRNA86	chr9:41229715-41230093(+)	0	378	100	n	n	6.43801	RBM38	M049_0.6	37	M049_0.6
strRNA87	chr9:40908942-40912628(-)	0	3686	100	n	n	0.636065	IGF2BP3,BRUNOL6	M163_0.6,M178_0.6	79,43	M163_0.6	M178_0.6
strRNA88	chr9:41229381-41230772(-)	1	1125	40.7111	n	n	2.23816	hnRNPLL,HNRNPL	M169_0.6,M027_0.6	54,53	M169_0.6	M027_0.6
strRNA89	chr9:41229381-41230871(-)	0	1490	47.4497	n	n	0.846795	hnRNPLL,HNRNPL,IGF2BP3,IGF2BP2	M169_0.6,M027_0.6,M163_0.6,M032_0.6	80,78,53,51	M169_0.6	M027_0.6	M163_0.6	M032_0.6
strRNA90	chr9:41350715-41359050(-)	0	8335	52.6455	n	n	0.547037	SART3,PABPC1/PABPC1L	M062_0.6,M146_0.6	173,173	M062_0.6	M146_0.6
strRNA91	chr9:63821202-63824325(-)	0	3123	7.55684	n	n	1.29395	CELF3/BRUNOL5,BRUNOL4,RBM38,BRUNOL6	M157_0.6,M004_0.6,M049_0.6,M178_0.6	64,64,56,46	M157_0.6	M004_0.6	M049_0.6	M178_0.6
strRNA92	chrX:115854505-115857394(+)	0	2889	4.56906	n	n	8.62887	SRSF12/Fusip1/BX511012.1	M019_0.6	28	M019_0.6
strRNA93	chrX:2212788-2216959(-)	0	4171	58.9307	n	n	0.725003	PCBP1,PCBP2	M177_0.6,M043_0.6	73,68	M177_0.6	M043_0.6
strRNA94	chrX:4193494-4193803(-)	0	309	97.411	n	n	2.76824	YB-1	M111_0.6	15	M111_0.6
strRNA95	chrX:115726268-115737331(-)	1	2025	5.97531	n	n	8.71125	SRSF12/Fusip1/BX511012.1	M019_0.6	28	M019_0.6
strRNA96	chrY:2212788-2216959(-)	0	4171	58.9307	n	n	0.725003	PCBP1,PCBP2	M177_0.6,M043_0.6	73,68	M177_0.6	M043_0.6
a) Shown are novel intergenic transcripts (StringTie class code "u") with the median expression across 5 cancer cell lines >0.1 TPM and z≥5 for both RBP motif number and density.
b) strRNAs selected for experimental validation are highlighted in light blue.
c) TRF-based STR content of transcripts in this list ranges between 2.6-100% thus exceeding its transcriptome-wide value of 1.9%.
d) Transcript per million expression levels are estimated by Kallisto for the polyA+ and the polyA- fractions of the HeLa (S3) cell transcriptome and the largest of the two values is shown.
e) RBPs matching different PWMs are separated by commas and those matching the same PWM are separated by slashes.
f) WebLogos show raw residue frequences for corresponding PWM matches.

## Sheet: UCSC_hg38_custom_track
chr1	10000	10231	strRNA1	0	+	10000	10231	0	1	231,	0,
chr1	7989235	7993345	strRNA2	0	+	7989235	7993345	0	2	2212,182,	0,3928,
chr1	41424126	41425371	strRNA3	0	+	41424126	41425371	0	1	1245,	0,
chr1	206740502	206745507	strRNA4	0	+	206740502	206745507	0	1	5005,	0,
chr10	5496976	5498399	strRNA5	0	+	5496976	5498399	0	1	1423,	0,
chr10	132425035	132428645	strRNA6	0	+	132425035	132428645	0	1	3610,	0,
chr10	41858242	41858763	strRNA7	0	-	41858242	41858763	0	1	521,	0,
chr10	41859568	41860014	strRNA8	0	-	41859568	41860014	0	1	446,	0,
chr10	41867199	41867596	strRNA9	0	-	41867199	41867596	0	1	397,	0,
chr10	41869438	41869738	strRNA10	0	-	41869438	41869738	0	1	300,	0,
chr10	41876619	41876868	strRNA11	0	-	41876619	41876868	0	1	249,	0,
chr10	41879166	41879566	strRNA12	0	-	41879166	41879566	0	1	400,	0,
chr10	41880114	41880412	strRNA13	0	-	41880114	41880412	0	1	298,	0,
chr10	41881101	41881583	strRNA14	0	-	41881101	41881583	0	1	482,	0,
chr10	41887203	41887907	strRNA15	0	-	41887203	41887907	0	1	704,	0,
chr10	41888649	41888920	strRNA16	0	-	41888649	41888920	0	1	271,	0,
chr10	41892151	41892501	strRNA17	0	-	41892151	41892501	0	1	350,	0,
chr10	41898715	41899036	strRNA18	0	-	41898715	41899036	0	1	321,	0,
chr10	41899760	41900222	strRNA19	0	-	41899760	41900222	0	1	462,	0,
chr10	41903952	41904706	strRNA20	0	-	41903952	41904706	0	1	754,	0,
chr10	41906500	41906821	strRNA21	0	-	41906500	41906821	0	1	321,	0,
chr10	41910340	41910888	strRNA22	0	-	41910340	41910888	0	1	548,	0,
chr10	41914540	41914928	strRNA23	0	-	41914540	41914928	0	1	388,	0,
chr11	519168	521606	strRNA24	0	+	519168	521606	0	1	2438,	0,
chr12	9998	10334	strRNA25	0	+	9998	10334	0	1	336,	0,
chr12	9746797	9748114	strRNA26	0	+	9746797	9748114	0	1	1317,	0,
chr12	67328923	67330966	strRNA27	0	+	67328923	67330966	0	1	2043,	0,
chr12	131883513	131886500	strRNA28	0	+	131883513	131886500	0	1	2987,	0,
chr12	108772943	108774334	strRNA29	0	-	108772943	108774334	0	1	1391,	0,
chr13	113965486	113967209	strRNA30	0	-	113965486	113967209	0	1	1723,	0,
chr16	85382002	85383785	strRNA31	0	+	85382002	85383785	0	1	1783,	0,
chr16	85400283	85401022	strRNA32	0	+	85400283	85401022	0	1	739,	0,
chr16	85518984	85519893	strRNA33	0	+	85518984	85519893	0	1	909,	0,
chr16	85589426	85591229	strRNA34	0	+	85589426	85591229	0	1	1803,	0,
chr16	86587917	86588586	strRNA35	0	+	86587917	86588586	0	1	669,	0,
chr16	28089380	28094949	strRNA36	0	-	28089380	28094949	0	1	5569,	0,
chr17	4908552	4909201	strRNA37	0	-	4908552	4909201	0	1	649,	0,
chr19	58427137	58428030	strRNA38	0	+	58427137	58428030	0	1	893,	0,
chr19	479932	484307	strRNA39	0	-	479932	484307	0	1	4375,	0,
chr19	47241304	47243217	strRNA40	0	-	47241304	47243217	0	1	1913,	0,
chr19	55519153	55520149	strRNA41	0	-	55519153	55520149	0	1	996,	0,
chr2	43218925	43219640	strRNA42	0	+	43218925	43219640	0	1	715,	0,
chr2	43149326	43151175	strRNA43	0	-	43149326	43151175	0	1	1849,	0,
chr2	121072724	121075378	strRNA44	0	-	121072724	121075378	0	1	2654,	0,
chr2	170882323	170883250	strRNA45	0	-	170882323	170883250	0	1	927,	0,
chr2	186235983	186237683	strRNA46	0	-	186235983	186237683	0	1	1700,	0,
chr2	239865777	239869375	strRNA47	0	-	239865777	239869375	0	1	3598,	0,
chr20	53769282	53770129	strRNA48	0	+	53769282	53770129	0	1	847,	0,
chr20	25066872	25068810	strRNA49	0	-	25066872	25068810	0	1	1938,	0,
chr20	31057797	31059072	strRNA50	0	-	31057797	31059072	0	1	1275,	0,
chr20	31064907	31065344	strRNA51	0	-	31064907	31065344	0	1	437,	0,
chr20	31065631	31066381	strRNA52	0	-	31065631	31066381	0	1	750,	0,
chr20	31068396	31069330	strRNA53	0	-	31068396	31069330	0	1	934,	0,
chr20	31073776	31074445	strRNA54	0	-	31073776	31074445	0	1	669,	0,
chr20	31651219	31652444	strRNA55	0	-	31651219	31652444	0	1	1225,	0,
chr20	61947255	61948721	strRNA56	0	-	61947255	61948721	0	1	1466,	0,
chr21	8454730	8472288	strRNA57/PNCTR	0	+	8454730	8472288	0	1	17558,	0,
chr21	45041445	45043015	strRNA58	0	+	45041445	45043015	0	1	1570,	0,
chr21	10389194	10394899	strRNA59	0	-	10389194	10394899	0	1	5705,	0,
chr21	42591397	42591924	strRNA60	0	-	42591397	42591924	0	1	527,	0,
chr21	43335315	43336844	strRNA61	0	-	43335315	43336844	0	1	1529,	0,
chr22	12634554	12641729	strRNA62	0	+	12634554	12641729	0	1	7175,	0,
chr22	49975536	49976106	strRNA63	0	+	49975536	49976106	0	1	570,	0,
chr3	195644210	195649504	strRNA64	0	+	195644210	195649504	0	1	5294,	0,
chr3	198174365	198176953	strRNA65	0	+	198174365	198176953	0	1	2588,	0,
chr4	49102445	49102705	strRNA66	0	+	49102445	49102705	0	1	260,	0,
chr4	49107708	49107911	strRNA67	0	+	49107708	49107911	0	1	203,	0,
chr4	49108321	49108573	strRNA68	0	+	49108321	49108573	0	1	252,	0,
chr4	49109475	49109863	strRNA69	0	+	49109475	49109863	0	1	388,	0,
chr4	49120852	49121290	strRNA70	0	+	49120852	49121290	0	1	438,	0,
chr4	49136904	49137301	strRNA71	0	+	49136904	49137301	0	1	397,	0,
chr4	49139608	49139929	strRNA72	0	+	49139608	49139929	0	1	321,	0,
chr4	9744876	9746907	strRNA73	0	-	9744876	9746907	0	1	2031,	0,
chr4	74650835	74652051	strRNA74	0	-	74650835	74652051	0	1	1216,	0,
chr5	49659660	49659953	strRNA75	0	+	49659660	49659953	0	1	293,	0,
chr5	49661012	49661249	strRNA76	0	+	49661012	49661249	0	1	237,	0,
chr5	49661427	49661688	strRNA77	0	+	49661427	49661688	0	1	261,	0,
chr5	49666364	49666820	strRNA78	0	+	49666364	49666820	0	1	456,	0,
chr5	150427955	150430854	strRNA79	0	-	150427955	150430854	0	1	2899,	0,
chr6	8435621	8440226	strRNA80	0	+	8435621	8440226	0	2	557,2264,	0,2341,
chr6	119688479	119689651	strRNA81	0	+	119688479	119689651	0	1	1172,	0,
chr6	6821659	6822265	strRNA82	0	-	6821659	6822265	0	1	606,	0,
chr7	152913793	152915453	strRNA83	0	+	152913793	152915453	0	1	1660,	0,
chr7	155318210	155318725	strRNA84	0	+	155318210	155318725	0	1	515,	0,
chr8	144619396	144620769	strRNA85	0	-	144619396	144620769	0	1	1373,	0,
chr9	41229715	41230093	strRNA86	0	+	41229715	41230093	0	1	378,	0,
chr9	40908942	40912628	strRNA87	0	-	40908942	40912628	0	1	3686,	0,
chr9	41229381	41230772	strRNA88	0	-	41229381	41230772	0	2	570,555,	0,836,
chr9	41229381	41230871	strRNA89	0	-	41229381	41230871	0	1	1490,	0,
chr9	41350715	41359050	strRNA90	0	-	41350715	41359050	0	1	8335,	0,
chr9	63821202	63824325	strRNA91	0	-	63821202	63824325	0	1	3123,	0,
chrX	115854505	115857394	strRNA92	0	+	115854505	115857394	0	1	2889,	0,
chrX	2212788	2216959	strRNA93	0	-	2212788	2216959	0	1	4171,	0,
chrX	4193494	4193803	strRNA94	0	-	4193494	4193803	0	1	309,	0,
chrX	115726268	115737331	strRNA95	0	-	115726268	115737331	0	2	1723,302,	0,10761,
chrY	2212788	2216959	strRNA96	0	-	2212788	2216959	0	1	4171,	0,
