# Supplementary material for: A Short Tandem Repeat-Enriched RNA Assembles a Nuclear Compartment to Control Alternative Splicing and Promote Cell Survival
Source: Mol Cell. 2018 Nov 1;72(3):525–540.e13. doi: 10.1016/j.molcel.2018.08.041 (PMC6224606; doi:10.1016/j.molcel.2018.08.041)
Supplement: Table S2. PNCTR and PTBP1/PTBP2-Regulated Exons, Related to Figure 6 [file mmc3.xlsx]

## Sheet: Table S2
Table S2. PNCTR and PTBP1/PTBP2 regulated exonsa, Related to Figure 6
Chr	Start	End	Str	Gene	Description	ENSG_ID	gmPNCTR, p-value	gmPNCTR, log2(FC)	siPTBP1, p-value	siPTBP1, log2(FC)	siPTBP1/2, p-value	siPTBP1/2, log2(FC)
chr1	155061903	155062117	+	ADAM15	ADAM metallopeptidase domain 15	ENSG00000143537	0.030066	-0.841866	0.138552	0.830457	0.00561482	1.24974
chr4	2909338	2909431	+	ADD1	adducin 1	ENSG00000087274	0.0330058	-3.62076	0.011683	1.76542	2.67563e-10	3.31642
chr10	73408175	73408403	-	ANXA7	annexin A7	ENSG00000138279	0.0178399	-8.41241	0.0234877	1.43478	0.0130203	1.67078
chr9	32988082	32988124	-	APTX	aprataxin	ENSG00000137074	0.0330241	-1.20537	0.240729	0.477932	0.0108192	1.18527
chr12	50780139	50780238	+	ATF1	activating transcription factor 1	ENSG00000123268	0.00434834	8.50836	1	-0.173228	0.0309308	-2.46753
chr11	46664848	46664959	+	ATG13	autophagy related 13	ENSG00000175224	0.0108359	-3.17023	0.0165491	2.19748	5.97048e-18	5.60756
chr20	56390555	56390665	-	AURKA	aurora kinase A	ENSG00000087586	0.0334919	1.06724	3.95587e-06	-1.03648	0.00474312	-0.684933
chr5	138159554	138159599	-	BRD8	bromodomain containing 8	ENSG00000112983	0.00264909	-1.46648	0.0329586	1.3428	0.0084867	1.31642
chr12	121248605	121248734	-	CAMKK2	calcium/calmodulin dependent protein kinase kinase 2	ENSG00000110931	0.00416875	-8.451	0.0140027	2.64387	0.0354222	2.06153
chr11	35209964	35210054	+	CD44	CD44 molecule	ENSG00000026508	0.00567988	0.900323	0.117791	-0.816771	0.000103243	-2.83878
chr1	207770320	207770362	+	CD46	CD46 molecule	ENSG00000117335	0.0104978	3.39019	0.230953	-0.711881	0.000833188	-1.57713
chr4	174317334	174318665	+	CEP44	centrosomal protein 44	ENSG00000164118	0.00796125	8.1177	0.000150181	-2.70941	8.14423e-05	-2.86374
chr3	138572858	138572932	-	CEP70	centrosomal protein 70	ENSG00000114107	0.00103794	3.89719	0.000266614	-2.97444	0.000572462	-2.86257
chr3	138572858	138572914	-	CEP70	centrosomal protein 70	ENSG00000114107	0.0172775	3.42851	0.000609166	-2.88683	0.00165658	-2.713
chr3	138572858	138572984	-	CEP70	centrosomal protein 70	ENSG00000114107	0.00740087	3.6116	0.00210789	-2.63502	0.00191126	-2.66754
chr1	196701317	196701672	+	CFH	complement factor H	ENSG00000000971	8.31229e-11	-1.2404	0.0344157	0.477169	0.00173896	0.746617
chr22	28703504	28703566	-	CHEK2	checkpoint kinase 2	ENSG00000183765	0.0171679	-1.33979	0.0571417	1.08977	0.0111495	1.70105
chr16	66558189	66558348	+	CKLF	chemokine like factor	ENSG00000217555	0.0298122	0.648743	0.0247811	-0.4917	0.00671602	-0.638778
chr1	11828457	11828624	+	CLCN6	chloride voltage-gated channel 6	ENSG00000011021	0.00925047	-8.3706	0.00329835	6.75655	6.71432e-06	8.27619
chr7	43650492	43650712	-	COA1	cytochrome c oxidase assembly factor 1 homolog	ENSG00000106603	0.03113	7.92307	2.68952e-15	-2.1737	2.92156e-15	-2.29036
chr7	43650611	43650712	-	COA1	cytochrome c oxidase assembly factor 1 homolog	ENSG00000106603	0.0202275	8.24844	8.49113e-15	-2.23642	2.05982e-16	-2.59122
chr7	43650615	43650712	-	COA1	cytochrome c oxidase assembly factor 1 homolog	ENSG00000106603	0.0129412	8.54622	8.0616e-10	-2.01593	8.74574e-10	-2.12095
chr1	109923165	109923711	+	CSF1	colony stimulating factor 1	ENSG00000184371	0.0271066	-7.51663	0.00507084	6.14512	0.00668176	6.43926
chr4	182916285	182916539	-	DCTD	dCMP deaminase	ENSG00000129187	0.00844621	-1.64652	0.0182441	1.41317	0.000608453	1.78957
chr4	182916418	182916539	-	DCTD	dCMP deaminase	ENSG00000129187	0.0132289	-1.59119	0.0227645	1.4194	0.0079395	1.52444
chr3	172755482	172755575	+	ECT2	epithelial cell transforming 2	ENSG00000114346	0.000290685	1.86496	0.0587559	-0.403128	1.173e-09	-1.34971
chr1	1847877	1848036	-	GNB1	G protein subunit beta 1	ENSG00000078369	0.0267782	-1.91497	0.017622	1.59747	0.00904199	1.65839
chr3	37361242	37361305	+	GOLGA4	golgin A4	ENSG00000144674	0.0251417	-7.86373	0.000353818	1.70138	0.000254332	2.24669
chr1	150661813	150661928	-	GOLPH3L	golgi phosphoprotein 3 like	ENSG00000143457	0.0310829	7.67705	1	-0.753462	0.00362602	-6.27413
chr3	149041489	149041668	-	HLTF	helicase like transcription factor	ENSG00000071794	0.0150549	7.94026	0.354084	-1.60751	0.0393766	-2.80808
chr3	149041489	149041680	-	HLTF	helicase like transcription factor	ENSG00000071794	0.0168167	7.81437	0.360079	-1.569	0.0332833	-2.89935
chr14	104715283	104715340	+	INF2	inverted formin, FH2 and WH2 domain containing	ENSG00000203485	0.00916254	-7.92336	0.00127562	2.58018	0.018883	2.26473
chr6	17771113	17771218	-	KIF13A	kinesin family member 13A	ENSG00000137177	0.0291698	2.1971	0.026797	-0.889475	0.000185572	-1.29838
chr12	51053777	51053860	+	LETMD1	LETM1 domain containing 1	ENSG00000050426	0.0095099	-1.29535	0.000162921	1.63305	2.71268e-06	2.01642
chr12	51053777	51053861	+	LETMD1	LETM1 domain containing 1	ENSG00000050426	0.00475772	-1.45124	0.096097	1.18179	0.000478963	1.9359
chr12	51053811	51053860	+	LETMD1	LETM1 domain containing 1	ENSG00000050426	0.0322611	-1.19457	3.84172e-05	1.87027	5.77876e-06	2.08635
chr13	75807479	75808199	+	LMO7	LIM domain 7	ENSG00000136153	0.0144031	-1.95871	0.0115787	0.7972	0.000236804	1.01154
chr1	53257239	53257464	-	LRP8	LDL receptor related protein 8	ENSG00000157193	0.0347227	1.20484	0.00672516	-0.967022	0.0222071	-0.808417
chr5	180279795	180280036	-	MAPK9	mitogen-activated protein kinase 9	ENSG00000050748	0.0258306	1.7921	0.743806	-0.117177	0.00779697	-0.79123
chr2	99173413	99173502	-	MITD1	microtubule interacting and trafficking domain containing 1	ENSG00000158411	3.28575e-05	-2.94841	1	0.0962377	0.00778942	2.33293
chr9	13143465	13143564	-	MPDZ	multiple PDZ domain crumbs cell polarity complex component	ENSG00000107186	0.012209	-8.40637	0.000384608	1.62295	0.00414449	1.54143
chr15	65025056	65025228	-	MTFMT	mitochondrial methionyl-tRNA formyltransferase	ENSG00000103707	0.033076	-2.41307	0.406872	0.695918	0.0368315	1.30124
chr1	1755373	1755476	-	NADK	NAD kinase	ENSG00000008130	0.0160089	7.88541	1	-0.0227777	0.0235585	-2.07293
chr11	20056529	20056628	+	NAV2	neuron navigator 2	ENSG00000166833	0.0105217	-4.1474	0.870281	0.129929	0.00212046	1.91848
chr5	53604723	53604895	+	NDUFS4	NADH:ubiquinone oxidoreductase subunit S4	ENSG00000164258	5.29113e-05	-1.25052	1.70157e-05	1.36353	4.13456e-08	1.73292
chr15	22843101	22843228	+	NIPA2	non imprinted in Prader-Willi/Angelman syndrome 2	ENSG00000140157	0.00619861	2.07382	5.12257e-05	-1.83206	0.0095628	-1.13573
chr20	2657372	2657488	+	NOP56	NOP56 ribonucleoprotein	ENSG00000101361	0.0142004	-0.962665	0.124999	0.871417	0.0175435	1.20761
chr16	23638458	23638592	-	PALB2	partner and localizer of BRCA2	ENSG00000083093	0.0318131	-7.83928	0.0600384	1.42801	0.00782505	2.28345
chr11	66954248	66954436	-	PC	pyruvate carboxylase	ENSG00000173599	0.0290093	-7.71305	1.94492e-06	2.25191	9.23552e-12	3.07532
chr4	94456243	94458214	+	PDLIM5	PDZ and LIM domain 5	ENSG00000163110	0.00642908	-1.81856	8.40015e-06	1.15339	0.0103314	0.720635
chr20	64025938	64026058	+	PRPF6	pre-mRNA processing factor 6	ENSG00000101161	0.000452295	2.4026	0.017384	-2.56958	0.0124882	-2.51763
chr1	75790151	75790274	+	RABGGTB	Rab geranylgeranyltransferase beta subunit	ENSG00000137955	9.15196e-05	1.24862	0.00064446	-0.650852	2.71704e-05	-0.829561
chr1	75790445	75790517	+	RABGGTB	Rab geranylgeranyltransferase beta subunit	ENSG00000137955	0.000192839	1.49945	0.000167375	-0.684139	4.62466e-08	-1.05588
chr9	131619050	131619206	-	RAPGEF1	Rap guanine nucleotide exchange factor 1	ENSG00000107263	0.031724	-1.77104	1.33214e-10	3.45075	3.80316e-24	5.17706
chr1	28530522	28530615	+	RCC1	regulator of chromosome condensation 1	ENSG00000180198	0.0391829	0.778756	0.14957	-0.520796	0.0145554	-0.881774
chr10	78037438	78040225	+	RPS24	ribosomal protein S24	ENSG00000138326	0.00824196	-8.03189	2.92992e-12	0.373929	6.13984e-58	0.909038
chr10	78040203	78040225	+	RPS24	ribosomal protein S24	ENSG00000138326	0.0030529	-8.31187	1.88233e-57	1.19824	2.71263e-128	1.82418
chr1	213230496	213230544	+	RPS6KC1	ribosomal protein S6 kinase C1	ENSG00000136643	0.0183841	3.40927	0.36928	-1.2726	0.00357475	-3.0019
chr1	213232122	213232255	+	RPS6KC1	ribosomal protein S6 kinase C1	ENSG00000136643	0.0258729	7.8471	0.323076	-1.83704	0.00501185	-3.43882
chr6	116574057	116574171	+	RWDD1	RWD domain containing 1	ENSG00000111832	0.0251136	-0.921733	0.430308	0.271184	0.000525694	1.04771
chr12	45974189	45975734	-	SCAF11	SR-related CTD associated factor 11	ENSG00000139218	0.0309489	-0.784866	0.0206973	0.741706	0.00865782	0.809986
chr1	155260536	155260659	-	SCAMP3	secretory carrier membrane protein 3	ENSG00000116521	0.0226374	7.85128	0.455865	-0.69135	0.0324285	-1.60677
chr3	9422722	9423257	+	SETD5	SET domain containing 5	ENSG00000168137	0.00145715	-1.47381	3.97829e-06	1.92505	1.98851e-05	1.57611
chr1	155136298	155136396	+	SLC50A1	solute carrier family 50 member 1	ENSG00000169241	0.0097859	8.00026	1	-0.832905	0.0309195	-5.6315
chr1	155136298	155136376	+	SLC50A1	solute carrier family 50 member 1	ENSG00000169241	0.0113333	7.93083	1	-0.844562	0.0327547	-5.58217
chr2	38748897	38749173	-	SRSF7	serine and arginine rich splicing factor 7	ENSG00000115875	3.1875e-05	0.719833	1.77093e-05	-0.819422	2.85775e-06	-0.905298
chrX	153795927	153796126	+	SSR4	signal sequence receptor subunit 4	ENSG00000180879	0.00118232	-1.36841	0.0165899	1.3167	0.0338649	1.17892
chr17	63715204	63715551	-	STRADA	STE20-related kinase adaptor alpha	ENSG00000266173	0.034965	-3.35489	0.509642	0.997397	0.0154428	1.62447
chr14	21373337	21373430	-	SUPT16H	SPT16 homolog, facilitates chromatin remodeling subunit	ENSG00000092201	0.00759271	8.25171	0.187598	-4.56818	0.035519	-5.52973
chr20	13587249	13587370	-	TASP1	taspase 1	ENSG00000089123	0.01884	2.45089	0.49641	-4.12944	0.035905	-5.56944
chr13	102767272	102767478	-	TEX30	testis expressed 30	ENSG00000151287	0.000410845	2.87446	0.00671881	-1.54117	0.0325393	-1.2985
chr11	61333548	61333650	+	TKFC	triokinase and FMN cyclase	ENSG00000149476	0.0151399	-1.55936	0.00270987	3.21574	0.0317906	3.12451
chr11	61333548	61334528	+	TKFC	triokinase and FMN cyclase	ENSG00000149476	0.0112998	-1.41672	0.451835	0.441518	2.02647e-05	1.90247
chr2	46958494	46958552	+	TTC7A	tetratricopeptide repeat domain 7A	ENSG00000068724	0.034171	-1.92714	0.000281549	2.59197	0.000432631	2.24919
chr15	74448477	74448587	-	UBL7	ubiquitin like 7	ENSG00000138629	0.00488471	1.84959	0.0741478	-1.55384	0.0263067	-1.78587
chr1	165905920	165905969	+	UCK2	uridine-cytidine kinase 2	ENSG00000143179	0.0257498	7.6273	0.316394	-1.93305	0.030585	-2.83449
chr11	9472676	9472769	+	ZNF143	zinc finger protein 143	ENSG00000166478	0.0328243	3.19194	1	-3.12114	0.0272503	-5.72379
a) Skipped exons predicted to be regulated in opposite directions by PNCTR and PTBP1/PTBP2 proteins (ExpressionPlot p<0.04, FC>1.5). BED coordinates of regulated exons are provided for the hg38 human genome assembly. Regulated events analyzed by by RT-PCR are highlighted in light blue.
