# Supplementary material for: A Short Tandem Repeat-Enriched RNA Assembles a Nuclear Compartment to Control Alternative Splicing and Promote Cell Survival
Source: Mol Cell. 2018 Nov 1;72(3):525–540.e13. doi: 10.1016/j.molcel.2018.08.041 (PMC6224606; doi:10.1016/j.molcel.2018.08.041)
Supplement: Table S3. Patient Samples Used in This Work, Related to STAR Methods [file mmc4.xlsx]

## Sheet: Table S3
Table S3. Patient samples used in this work, Related to STAR Methods
RNA samples
Case #	Case ID	Description	Site of finding	Minimum stage grouping	T	N	M	Origene catalog number for cancer sample	Origene catalog number for patient-matched normal lung control
a	CI0000011628	Carcinoma of lung, squamous cell, metastatic	Lung	IIB	T2	N1	MX	CR560406	CR560417
b	CI0000007303	Carcinoma of lung, non-small cell, metastatic	Lymph node	IIB	T2	N1	MX	CR559109	CR561220
c	CI0000018513	Adenocarcinoma of lung, papillary	Lung, right lower lobe	IIIA	T2	N2	MX	CR559410	CR562419
d	CI0000005593	Carcinoma of lung, small cell	Lung	IIIB	T4	N2	MX	CR560848	CR559249
e	CI0000010199	Adenocarcinoma of lung	Lung	IIIB	T4	N1	MX	CR560195	CR560100
Formalin fixed paraffin-embedded tissue blocks
Case #	Case ID	Description	Site of finding	Minimum stage grouping	T	N	M	Origene catalog number for cancer sample	Origene catalog number for patient-matched normal lung control
a	CI0000011628	Carcinoma of lung, squamous cell, metastatic	Lung / Lymph node	IIB	T2	N1	MX	CB709353	CB709341
