# Supplementary material for: A Short Tandem Repeat-Enriched RNA Assembles a Nuclear Compartment to Control Alternative Splicing and Promote Cell Survival
Source: Mol Cell. 2018 Nov 1;72(3):525–540.e13. doi: 10.1016/j.molcel.2018.08.041 (PMC6224606; doi:10.1016/j.molcel.2018.08.041)
Supplement: Table S4. Plasmids Generated in This Study, Related to STAR Methods [file mmc5.xlsx]

## Sheet: Table S4
Table S4. Plasmids generated in this study, Related to STAR Methods
Name	Description	Vector	Insert or treatment
PNCTR FISH probe BAC	Modified CTD-2016H21 used as a FISH probe	CTD-2016H21	Ampicillin resistance gene-containing fragment was amplified from pEM791 (Yap et al., 2012) using homology arm-containing primers PNCTR_FISH_F/PNCTR_FISH_R (Table S5) and KAPA HiFi polymerase and recombined with BAC CTD-2016H21 in EL250 E.coli strain (Lee et al., 2001) to delete PNCTR-unrelated sequences
pEM1380	PNCTR fragment under control of T7 promoter used for EMSA	pcDNA3 cut with Acc65I and BamHI	Double-stranded fragment prepared by extending two 3' self-complementary primers EMSA_PNCTR_F/EMSA_PNCTR_R (Table S5) using KAPA HiFi polymerase (KAPA Biosystems) and cutting the primer dimer with Acc65I and BamHI
pML154	PNCTR fragment under control of T7 promoter used to prepare calibration curve for absolute RT-qPCR quantification	pcDNA3 cut with HindIII and EcoRI	A PNCTR fragment amplified from HeLa cDNA using PNCTR_quant_F/PNCTR_quant_R primers (Table S5) and cut with HindIII and EcoRI
pML159	PNCTR fragment under control of a pol-I promoter used for over-expression in mammalian cells	pBM03 (Grob et al., 2014) cut with EcoRI and EcoRV	PNCTR fragment amplified from HeLa cDNA using PNCTR_express_F/PNCTR_express_R primers (Table S5) and cut with EcoRI and EcoRV
pML287	Tet promoter-driven minigene containing wild-type CHEK2 exon 8 with natural upstream and downstream intronic flanks	pEM791 cut with BsmBI	CHEK2 fragment amplified from human gDNA using CHEK2_BsmB1_F/CHEK2_BsmB1_R primers (Table S5) and KAPA HiFi HotStart polymerase (KAPA Biosystems) and cut with BsmBI
pML291	pML287 minigene mutagenized to substitute CHEK2 intron 7 - exon 8 junction with a functionally similar sequence from the AdML pre-mRNA (a.k.a. mut1)	pML287	Mutagenized using a modified QuikChange protocol with CHEK2_mut1_F/CHEK2_mut1_R primers (Table S5) and KAPA HiFi HotStart polymerase (KAPA Biosystems)
pML292	pML287 minigene mutagenized to substitute CHEK2 intron 7 - exon 8 junction with a functionally similar sequence from CHEK2 intron 5 - exon 6 junction (a.k.a. mut2)	pML287	Mutagenized using a modified QuikChange protocol with CHEK2_mut2_F/CHEK2_mut2_R primers (Table S5) and KAPA HiFi HotStart polymerase (KAPA Biosystems)
