# Supplementary material for: A Short Tandem Repeat-Enriched RNA Assembles a Nuclear Compartment to Control Alternative Splicing and Promote Cell Survival
Source: Mol Cell. 2018 Nov 1;72(3):525–540.e13. doi: 10.1016/j.molcel.2018.08.041 (PMC6224606; doi:10.1016/j.molcel.2018.08.041)
Supplement: Table S5. DNA Oligonucleotides Used in This Study, Related to STAR Methods [file mmc6.xlsx]

## Sheet: Table S5
Table S5. DNA oligonucleotides used in this study, Related to STAR Methods
Name	Sequence, 5' to 3'
RT-(q)PCR analyses of strRNAs
PNCTR_F0	CTACTGGGCTAGGGCCTTCT
PNCTR_R0	CAGTGAGACAGGCAGAGAGG
PNCTR_F1	TCCCCACTCGGTGTATGATT
PNCTR_R1	ACCCTTAGGACGCCGTTTAT
PNCTR_F2	TCTTTGATCGGCGCTTTACT
PNCTR_R2	GGAAACCCACCTAACCGACT
PNCTR_F3	GCCTGCTGAGAACTTTCCTG
PNCTR_R3	GAAGTCACCATCCCTTTGGA
PNCTR_F4	GTGTTCCCGTGAGGAGTGAT
PNCTR_R4	GAAGGGCGTGCTCAAGAAAT
strRNA34_F1	CCTGGCATCTCTGGAAGGTG
strRNA34_R1	ACTGGGTCACACATGCTCAG
strRNA34_F2	ACGTGTGTGACATTGTGGGA
strRNA34_R2	TCAATCACACGCCTCACACA
strRNA34_F3	AGTGTGTGTGGAGCATGTGT
strRNA34_R3	ATCCCAGGGATTCTCGGCTA
strRNA79_F1	CTCCTTCTCCCTTCCTCCCA
strRNA79_R1	AATGGGACCAGGAGACCAGT
strRNA79_F2	GCACTACAGCCATCACAGGT
strRNA79_R2	CTGAGTGGCTCTGCTCACAA
strRNA79_F3	AGACTACAACCTGCCCCCAA
strRNA79_R3	GGGCAGGAGACAGGTCAGTA
strRNA40_F1	GGATTCGGGAGCTTCTCACT
strRNA40_R1	CGCCGCTGTGATTGTATGTC
strRNA40_F2	AGCCTGGACAACAAGAGCAA
strRNA40_R2	GGGGAGTGCTATGTGTCCTG
strRNA40_F3	GTGAACCCCCTGACACAACA
strRNA40_R3	CCCACCGTCCCACATCTAAC
strRNA91_F1	CTGCTTGGGCCCTCATAGTT
strRNA91_R1	CCTGCACACACCTCACAGAA
strRNA91_F2	TGTGATGTGTGTGGTGCTGT
strRNA91_R2	CACACACCCCACACACTGTA
strRNA91_F3	GTGCAGGTTCACAGCTAAACG
strRNA91_R3	GAGGCAGGAAGCTGTAGTGG
Other RT-qPCR analyzes
18S_F	TTCGGAACTGAGGCCATGAT
18S_R	TTTCGCTCTGGTCCGTCTTG
28S_F	GCCCAAGTCCTTCTGATCGA
28S_R	TTCACGCCCTCTTGAACTCT
45S_F	CGGTGGTGTGTCGTTCCC
45S_R	GCGTCTCGTCTCGTCTCACT
ACTB_F	CATGTACGTTGCTATCCAGGC
ACTB_R	CTCCTTAATGTCACGCACGAT
FOS_F	GGGGCAAGGTGGAACAGTTAT
FOS_R	CCGCTTGGAGTGTATCAGTCA
GAPDH_F1	CCTGACCTGCCGTCTAGAAA
GAPDH_R1	CCCTGTTGCTGTAGCCAAAT
GAPDH_F2	ATGGGGAAGGTGAAGGTCG
GAPDH_R2	GGGGTCATTGATGGCAACAATA
NFKBIA_F	GACCTGGCCTTCCTCAACTT
NFKBIA_R	GTCTCGGAGCTCAGGATCAC
pre_tRNA_Ile_F	GCGCGCGGTACTTATAAGAC
pre_tRNA_Ile_R	GAACTCACAACCTCGGCATTG
PTBP1_F	GTCCTGTTTTCCAGCAATGG
PTBP1_R	CCCTAGATGGTGGACTTGGA
PTBP2_F	TAATTCCCCATTGCATCGTT
PTBP2_R	CAATGTGATTCACCCCCAAT
PTBP2_RIP_F	CATTCACATAGCTTTGAGGGTTT
PTBP2_RIP_R	GGTTTCCATCAGCCATCTGT
RMRP_F	CAGAGAGTGCCACGTGCATA
RMRP_R	TGAGAATGAGCCCCGTGT
U6_F	CTCGCTTCGGCAGCACAT
U6_R	AACGCTTCACGAATTTGCGT
CLIP-CHEK2e2_F	GATTATGGGCCCTTCAGGAT
CLIP-CHEK2e2_R	CCAATCAGAACCTTCCACCT
CLIP-CHEK2e8_F	TCTGTTTCCATTCAAATGCTT
CLIP-CHEK2e8_R	TGGGCCCCACTACTACATACAT
CLIP-CHEK2i8_F	TGTGCCAGGAGCTTTTCCTA
CLIP-CHEK2i8_R	CATTTCCCAGCTTTTGGACT
CLIP-PTBP2e10_F	GTTACGCCCCAAAGTCTGTT
CLIP-PTBP2e10_R	TTCAACTTTAAGCCAAAGTGCT
RT-PCR analyzes of alternative splicing
BRD8_F	GATTCTACCCGCAAACAGGA
BRD8_R	CAGGCAATTGTGCTACTCCA
CHEK2_F	GGTGCCTGTGGAGAGGTAAA
CHEK2_R	GCGTTTATTCCCCACCACTT
CLCN6_F	CTCCCTGGATTGCTGAACTT
CLCN6_R	CGGCATTCTCCTAACACCAT
PC_F	GAGGCAGCAGCGGTAGAG
PC_R	GGATTCCCAGGAGCCTCA
RWDD1_F	CGATCTATGGGCAAGAGCA
RWDD1_R	AGCAGGACCTTGTCAAGTGAA
Minigene_F	GATCGCACCGGGTGACTCT
Minigene_R	GCCCGCGGTACCGACAC
PCR fragments for cloning, in vitro transcription and Northern blotting
EMSA_control_F	CGAAATTAATACGACTCACTATAGGGAGACC
EMSA_control_R	CAGCGAGCTCTAGCATTTAGGTGACACTAT
EMSA_PNCTR_F	GCTTGGTACCTCTGCCTCTCTCTCTCTCTCTCTCTCTGTCTGTCTCTCTCACTGTGTGTGTCTGTCTTC
EMSA_PNCTR_R	TAGTGGATCCAGACAGACAGACGGACAGGCAGAGAAGGAGAGTAAGACAGAAGACAGACACACACAGTG
PNCTR_F5	AGAGAGGCCGAGAGGAATCT
PNCTR_R5	ATCACTCCTCACGGGAACAC
PNCTR_express_F	GTTCGAATTCCACCTAGCGGCCACTGTTAT
PNCTR_express_R	GGCACTCGAGTCGATATCCAGGCCTTGGTAAGGGATTA
PNCTR_FISH_F	AGCGGATAACAATTTCACACAGGAAACAGCTATGACCATGATTACGCCAAGCTATTTAGGTGACACTATAGAACTTGGTCTGACAGTTACCAATG
PNCTR_FISH_R	GACTCCCTCTTAAAAGTCCCGCGGACGCAAACTCGCGGTGGGGCTGAAAAAAATGTGGGAGAGGGAGTTTAGAAGTCGACCGAAACGCA
PNCTR_quant_F	GCTTCGAAGCTTAGAGAGGCCGAGAGGAATCT
PNCTR_quant_R	CATTTCTTAGAATTCACTCCTCACGGGAACAC
CHEK2_BsmBI_F	CCCAGCGTCTCGTGCTGCATATGAAATATGAACTAGTCTC
CHEK2_BsmB1_R	GTGAGCGTCTCTCCTGCATGGGTGGTCAGCTAGTCA
CHEK2_mut1_F	GCTCTTGTGGTTTTCCTGACCCTGTCCCTTTTTTTTCCACAGCCTTGCATCATCAAGAT
CHEK2_mut1_R	ATCTTGATGATGCAAGGCTGTGGAAAAAAAAGGGACAGGGTCAGGAAAACCACAAGAGC
CHEK2_mut2_F	GCTCTTGTGGTTTTCCAATCACTATCTTTGTTTTTCCCTCTAGCCTTGCATCATCAAGA
CHEK2_mut2_R	TCTTGATGATGCAAGGCTAGAGGGAAAAACAAAGATAGTGATTGGAAAACCACAAGAGC
PNCTR-specific Stellaris probes labeled with Quasar Q670
Stellaris_PNCTR_1	AGAGAGACAGACGGGGAGAG
Stellaris_PNCTR_2	ACAAACAGGGAGGGAGAGAGA
Stellaris_PNCTR_3	AAACAGACAGGGAGGGAGAGA
Stellaris_PNCTR_4	GAGAGGCAGACAGACAGAGA
Stellaris_PNCTR_5	GAAAGGGAGGGAGAGACAGAC
Stellaris_PNCTR_6	ACAGACAGACAGACAGGCAG
Stellaris_PNCTR_7	AGACAGAGACGGAGACAGAGA
Stellaris_PNCTR_8	ACAGTGAGACAGGCAGAGAG
Stellaris_PNCTR_9	AAGACGGAGACAGGCAGAGA
Stellaris_PNCTR_10	GAGAGGCAGAGACAGAGACA
Stellaris_PNCTR_11	AGAAAGGGAGGGAGAGAGAGG
Stellaris_PNCTR_12	AGATAGGCACAGACAGAGAGA
Stellaris_PNCTR_13	GACGGAGAGACAGTGAGTGA
Stellaris_PNCTR_14	GTGTCTGACAGACTGACAGA
Stellaris_PNCTR_15	CCGTTTATGTTGAAGTCGAG
Stellaris_PNCTR_16	ACTAAATCGACCCTTAGGAC
Stellaris_PNCTR_17	TGGCGGTGAAAGAGGCATGA
Stellaris_PNCTR_18	GATCTTTGCTTTCATCTTCG
Stellaris_PNCTR_19	TCTAGATGAGAACACGCGGT
Stellaris_PNCTR_20	TTGTTTTCTTCCTGAAGCTG
Stellaris_PNCTR_21	ATAGGTAAACTTGTGACGGGG
Stellaris_PNCTR_22	CCGAACTTTTATTTGTCGTTC
Stellaris_PNCTR_23	GGTTGGTTTTACTTCTCTTT
Stellaris_PNCTR_24	GGAAGGTGGATCATTTGTGG
Stellaris_PNCTR_25	CGCGCTTTTAAAGGCTGAAA
Stellaris_PNCTR_26	ACACGTCATTCTGAGCGTAA
Stellaris_PNCTR_27	AAGGAGTCAACCTATGGCAG
Stellaris_PNCTR_28	ACACTTATGGGTGACGTGTA
Stellaris_PNCTR_29	AATCACTCCTCACGGGAACA
Stellaris_PNCTR_30	TGTACAGTACCATTTCTTAG
Stellaris_PNCTR_31	GGGAGAGAGAGGGACAAAGAC
Stellaris_PNCTR_32	GAGGCAGACAGAGAGAGACA
Stellaris_PNCTR_33	GCAGAAAGGGAGGGAGAGAC
Stellaris_PNCTR_34	GAGAGAAACAGACAGGGAGGG
Stellaris_PNCTR_35	AGACAGATAGACAGGCAGAGA
Stellaris_PNCTR_36	AGACAGATGGACAGGCAGAG
Stellaris_PNCTR_37	ACACAGTGAGAGAGGCAGAG
Stellaris_PNCTR_38	GAGAGAGAGACAGGCAGACA
Stellaris_PNCTR_39	ACAGTGAGAGAGACAGGCAG
Stellaris_PNCTR_40	GAGAGACGGAGAGAGAGTGAG
Stellaris_PNCTR_41	GACAGACAGACAGACAGGGA
